# Supplementary material for: Determinants of Stunting Among Children Aged 0.5 to 12 Years in Peninsular Malaysia: Findings from the SEANUTS II Study
Source: Nutrients. 2025 Jul 17;17(14):2348. doi: 10.3390/nu17142348 (PMC12299504; doi:10.3390/nu17142348)
Supplement: Supplementary file 1 [file nutrients-17-02348-s001.zip]

Archive with 1 entries (1 files):
- nutrients-3700671-supplementary.pdf
